# Supplementary material for: MALMPS: A Machine Learning‐Based Metabolic Gene Prognostic Signature for Stratifying Clinical Outcomes and Molecular Heterogeneity in Stage II/III Colorectal Cancer
Source: Adv Sci (Weinh). 2025 Jul 17;12(37):e01333. doi: 10.1002/advs.202501333 (PMC12499476; doi:10.1002/advs.202501333)
Supplement: Supplementary file 2 — Supporting Information [file ADVS-12-e01333-s001.xlsx]

## Sheet: Table S1
Table S1 Significant metabolic-related prognostic genes in meta training cohort via cox regression
Gene	HR	Z score	P value	Lower 95%CI	Upper 95%CI
PLCH1	0.644316	-2.85358	0.00432302	0.476408	0.871402
PLCB1	0.810347	-2.06135	0.0392694	0.66349	0.98971
PLCD1	2.03598	3.81348	0.000137026	1.41279	2.93406
PLCG2	1.3565	2.30018	0.0214381	1.04613	1.75895
PIK3C2A	0.635087	-2.96763	0.00300109	0.47056	0.85714
PIK3C3	0.594439	-2.24543	0.0247407	0.377514	0.936013
MTMR2	0.59879	-2.49738	0.0125114	0.400385	0.895511
GDPD3	1.34487	2.61366	0.00895773	1.07692	1.67948
PIP5K1B	0.75495	-2.40179	0.0163151	0.600198	0.949603
LPCAT2	0.770996	-2.07933	0.0375871	0.603377	0.985181
CRLS1	0.711192	-2.27015	0.0231984	0.529905	0.9545
PLD3	2.25338	4.59177	4.39496e-06	1.59305	3.18741
CHPT1	0.670837	-2.17005	0.030003	0.467757	0.962087
GPD2	0.611794	-2.48462	0.0129689	0.415213	0.901445
PLA2G12A	0.492426	-4.19912	2.67954e-05	0.353785	0.685398
ETNK1	0.661631	-2.72773	0.00637715	0.491725	0.890244
GPD1L	0.683731	-2.29593	0.0216801	0.494232	0.945886
CDS1	0.599571	-3.66476	0.00024757	0.456065	0.788233
AGPAT2	1.61936	2.49947	0.0124378	1.10965	2.36319
LCLAT1	0.642323	-2.47184	0.0134421	0.452187	0.912408
LHPP	1.73105	2.90024	0.00372875	1.19471	2.50817
PAICS	0.542376	-3.8423	0.000121888	0.396979	0.741028
PPAT	0.480442	-4.9389	7.85646e-07	0.359172	0.642657
NT5E	1.2057	2.06301	0.0391117	1.00939	1.44019
ADK	0.732313	-2.08602	0.0369764	0.546474	0.981349
DCK	0.57103	-3.33351	0.000857584	0.410756	0.793841
TK2	1.81537	2.60806	0.00910559	1.15972	2.84169
RRM1	0.634899	-2.54522	0.0109208	0.447482	0.90081
DTYMK	0.707343	-2.09689	0.0360037	0.511775	0.977645
UPP1	1.3858	2.46887	0.0135541	1.06957	1.79552
DPYD	1.26133	2.4108	0.0159175	1.04437	1.52337
ADSL	0.679347	-2.02208	0.0431679	0.467026	0.988193
ETHE1	1.34734	2.03393	0.0419591	1.0109	1.79575
CTH	0.711416	-2.84967	0.00437653	0.56288	0.899148
ENOPH1	0.677692	-2.17435	0.029679	0.477227	0.962366
ST3GAL1	1.48251	3.5084	0.000450818	1.18979	1.84725
IDS	1.65807	2.7271	0.00638933	1.15286	2.38469
ST3GAL4	1.23081	2.0234	0.043032	1.00653	1.50507
UST	1.37439	2.91343	0.00357485	1.10968	1.70224
B4GALT4	0.55344	-3.34778	0.000814615	0.391427	0.782511
HS3ST2	1.3832	3.77186	0.000162038	1.16863	1.63717
CHST3	1.32208	2.47592	0.0132892	1.05991	1.64909
CHPF	2.13001	3.99392	6.49901e-05	1.46971	3.08695
GLCE	0.647373	-3.35411	0.00079621	0.502115	0.834653
HS3ST3A1	1.43226	2.66649	0.00766478	1.09987	1.8651
HGSNAT	1.72451	2.57821	0.00993127	1.1396	2.60964
CHST14	2.22281	3.58514	0.000336901	1.43633	3.43995
HS6ST2	0.818342	-2.70006	0.00693268	0.707514	0.946532
CHST1	2.01822	4.43774	9.09093e-06	1.48005	2.75208
CHST15	1.46426	3.61439	0.000301061	1.19072	1.80064
ADCY2	1.58141	2.94757	0.0032028	1.16598	2.14485
ADCY5	1.30785	2.11527	0.0344071	1.0199	1.67709
ACACA	0.656548	-2.26035	0.0237997	0.455844	0.945619
ARSA	2.01156	3.48074	0.000500027	1.35712	2.98159
SMPD1	1.97822	3.75019	0.000176701	1.38494	2.82564
UGT8	0.774107	-2.25434	0.0241747	0.619616	0.967118
CPOX	0.497839	-3.7398	0.00018417	0.345413	0.717529
HSD17B4	0.582215	-3.05943	0.00221756	0.411707	0.823337
HSD17B12	0.624229	-2.16042	0.0307403	0.407078	0.957218
MTHFD2L	0.708137	-2.16219	0.0306038	0.517908	0.968238
MCCC2	0.601597	-2.66304	0.0077439	0.413882	0.874448
CYP2R1	0.479945	-3.60815	0.000308389	0.322116	0.715105
NUDT12	0.743079	-3.32205	0.000893584	0.62366	0.885366
CYB5R3	2.35651	4.70093	2.58984e-06	1.64838	3.36883
PNPO	0.672147	-2.09167	0.0364677	0.463226	0.975294
PANK3	0.607692	-2.77757	0.00547664	0.427605	0.863624
ENPP2	1.30122	2.45381	0.0141353	1.05442	1.60579
AASDHPPT	0.497558	-3.26234	0.00110495	0.327124	0.75679
PANK1	0.656702	-3.66095	0.000251285	0.524316	0.822516
COQ3	0.61544	-2.87084	0.00409379	0.441835	0.857258
PDSS1	0.641646	-2.91274	0.00358276	0.476021	0.864899
PDSS2	0.462323	-4.03127	5.54766e-05	0.317721	0.672738
COQ2	0.514767	-4.05176	5.08349e-05	0.373342	0.709763
LPL	1.22013	2.41369	0.0157919	1.03811	1.43407
DDC	0.839076	-2.46096	0.0138567	0.729651	0.964912
PTGES3	0.607139	-2.05707	0.0396794	0.377404	0.976719
CYP2J2	0.641931	-3.85239	0.000116973	0.512325	0.804326
PCK1	0.890118	-2.42035	0.0155054	0.810049	0.978102
SCLY	0.635872	-2.34582	0.018985	0.435595	0.928232
SEPSECS	0.580757	-3.37357	0.000741999	0.423527	0.796357
PSTK	0.617479	-2.81799	0.00483257	0.441566	0.863472
INMT	1.63659	3.28772	0.00101001	1.22012	2.19523
AGMAT	0.648111	-3.57078	0.000355919	0.510817	0.822305
AMD1	0.681905	-1.97607	0.0481464	0.466448	0.996883
SAT1	1.73815	2.86212	0.00420812	1.19036	2.53805
BCKDHB	0.611522	-3.45314	0.000554103	0.462575	0.80843
DLAT	0.583827	-3.19876	0.00138018	0.419837	0.811873
EHHADH	0.724777	-2.58083	0.00985624	0.567597	0.925485
HMGCS1	0.607825	-4.01181	6.02548e-05	0.476589	0.775199
HMGCR	0.507005	-4.73855	2.15254e-06	0.382824	0.671468
ST6GAL1	1.25942	2.11484	0.0344439	1.01703	1.55956
CMAS	0.695069	-2.50812	0.0121375	0.523095	0.923581
NANP	0.63304	-2.83384	0.00459929	0.461418	0.868495
ACER3	0.603499	-2.79165	0.00524396	0.423345	0.860319
SPTLC1	0.616409	-2.20335	0.02757	0.40082	0.947957
SGMS1	0.663864	-2.93008	0.00338877	0.504738	0.873157
AGPS	0.544215	-3.47454	0.00051173	0.386118	0.767044
SCD	0.811174	-2.09128	0.0365028	0.666706	0.986945
MCAT	0.629896	-2.32461	0.0200926	0.426605	0.930063
SQLE	0.699316	-2.8075	0.00499273	0.5448	0.897655
ACAT2	0.602552	-3.17826	0.0014816	0.440882	0.823506
HADH	0.614181	-2.99948	0.00270442	0.446644	0.844561
LBR	0.64215	-2.399	0.0164399	0.447175	0.922138
ELOVL7	0.720749	-3.2215	0.00127522	0.590555	0.879647
ACSL6	0.853172	-2.53709	0.0111777	0.754677	0.964523
ELOVL6	0.697884	-3.07348	0.00211578	0.554834	0.877815
DHCR7	0.591256	-3.41952	0.000627329	0.437485	0.799074
GCLC	0.645736	-2.28232	0.0224704	0.443545	0.940095
GCLM	0.496781	-4.83116	1.35737e-06	0.374026	0.659824
TPMT	0.526075	-3.30012	0.000966451	0.359232	0.770406
COX6A1	1.61302	2.13578	0.0326973	1.04014	2.50143
COX7B	1.43598	2.0179	0.0436013	1.01044	2.04072
COX11	0.406691	-4.73196	2.22363e-06	0.280171	0.590346
COX8A	1.69666	2.42519	0.0153006	1.10673	2.60105
SORD	0.732219	-2.27472	0.0229226	0.559773	0.957789
GYG2	0.801642	-2.0844	0.037124	0.651168	0.986888
GAA	1.71586	3.09304	0.00198115	1.2187	2.41583
SLC37A4	0.661536	-2.06932	0.0385161	0.44729	0.978401
ALG6	0.47617	-4.41324	1.01835e-05	0.342494	0.66202
C1GALT1	0.634	-2.68224	0.00731299	0.454435	0.884517
GALNT3	0.767432	-2.19173	0.0283987	0.60567	0.972396
ALG8	0.649711	-2.47483	0.0133301	0.461745	0.914194
ALG14	0.634427	-2.68802	0.00718778	0.455291	0.884046
GLO1	0.469588	-4.07726	4.5569e-05	0.32652	0.675343
PFKFB3	1.4182	2.39558	0.0165942	1.0656	1.88749
CKMT2	0.742952	-4.82185	1.42234e-06	0.65843	0.838324
CKB	0.837566	-2.40393	0.0162198	0.724862	0.967794
HSD17B10	1.51799	2.30767	0.0210174	1.06491	2.16384
ARG2	0.745203	-2.53545	0.0112302	0.593662	0.935426
GCAT	0.629956	-2.69523	0.00703397	0.450163	0.881559
AADAT	0.522744	-4.49337	7.01058e-06	0.393922	0.693695
PSAT1	0.850141	-2.10764	0.0350619	0.731008	0.988689
SDS	1.39234	2.49523	0.0125875	1.07358	1.80574
ALDH7A1	0.66321	-2.59586	0.00943545	0.486397	0.904296
RIMKLB	1.58166	2.94627	0.00321631	1.16588	2.1457
ACADSB	0.634588	-2.94525	0.00322689	0.468875	0.858868
PYGM	1.5211	3.29055	0.00099991	1.18484	1.9528
XYLB	0.569878	-3.25037	0.00115254	0.405993	0.799916
PRPS2	0.711216	-2.17003	0.0300043	0.522793	0.967549
MAN2B1	1.83412	3.17473	0.00149977	1.26124	2.66723
AGL	0.451262	-5.11097	3.20513e-07	0.33259	0.612279
PGM2	0.533794	-3.31123	0.000928883	0.36813	0.774007
FUT4	0.598755	-4.46303	8.08099e-06	0.477999	0.750018
B3GALT4	2.09282	3.98452	6.76169e-05	1.45534	3.00953
IDH3G	1.75252	2.67579	0.00745524	1.16194	2.64327
L2HGDH	0.495315	-3.53299	0.000410895	0.335439	0.731391
POLR2B	0.407644	-4.07448	4.61164e-05	0.264736	0.627696
POLR2D	0.612759	-2.28348	0.0224021	0.402453	0.932962
POLR2A	1.52881	2.15409	0.0312327	1.039	2.24953

## Sheet: Table S2
Table S2 Summary of the molecular functions of genes in MALMPS
Gene title	Gene symbol	Chromosome location	GO:Function	GO:Process	GO:Component
creatine kinase, mitochondrial 2	CKMT2	5q13.3	ATP binding / creatine kinase activity	creatine metabolic process / muscle contraction / phosphorylation	mitochondrial inner membrane / mitochondrion
sphingomyelin phosphodiesterase 1	SMPD1	11p15.4-p15.1	acid sphingomyelin phosphodiesterase activity / hydrolase activity, acting on glycosyl bonds / protein binding / sphingomyelin phosphodiesterase activity / zinc ion binding	ceramide biosynthetic process / ceramide biosynthetic process / glycosphingolipid metabolic process / negative regulation of MAP kinase activity / nervous system development / positive regulation of apoptotic process / positive regulation of protein dephosphorylation / response to cocaine / response to drug / signal transduction / sphingomyelin catabolic process / sphingomyelin metabolic process …	endosome / extracellular exosome / extracellular space / lamellar body / lysosomal lumen / lysosome / plasma membrane
cytochrome c oxidase subunit 7B	COX7B	Xq21.1	cytochrome-c oxidase activity	central nervous system development / hydrogen ion transmembrane transport / mitochondrial electron transport, cytochrome c to oxygen	integral component of membrane / mitochondrial inner membrane / mitochondrial respiratory chain / mitochondrion / respiratory chain complex IV
thymidine kinase 2, mitochondrial	TK2	16q22-q23.1	ATP binding / deoxycytidine kinase activity / nucleoside kinase activity / thymidine kinase activity	DNA biosynthetic process / deoxycytidine metabolic process / deoxyribonucleoside monophosphate biosynthetic process / nucleobase-containing compound metabolic process / nucleotide biosynthetic process / phosphorylation / pyrimidine nucleoside salvage / thymidine metabolic process	mitochondrial matrix
ST3 beta-galactoside alpha-2,3-sialyltransferase 1	ST3GAL1	8q24.22	beta-galactoside (CMP) alpha-2,3-sialyltransferase activity / beta-galactoside (CMP) alpha-2,3-sialyltransferase activity / beta-galactoside (CMP) alpha-2,3-sialyltransferase activity	N-acetylneuraminate metabolic process / O-glycan processing / cellular protein modification process / ganglioside biosynthetic process / keratan sulfate biosynthetic process / oligosaccharide metabolic process / protein N-linked glycosylation / protein N-linked glycosylation via asparagine / protein phosphorylation / sialylation	Golgi cisterna membrane / Golgi membrane / extracellular exosome / integral component of Golgi membrane / membrane
ALG6, alpha-1,3-glucosyltransferase	ALG6	1p31.3	dolichyl pyrophosphate Man9GlcNAc2 alpha-1,3-glucosyltransferase activity / dolichyl-phosphate-glucose-glycolipid alpha-glucosyltransferase activity / glucosyltransferase activity	dolichol-linked oligosaccharide biosynthetic process / oligosaccharide-lipid intermediate biosynthetic process / protein N-linked glycosylation / protein N-linked glycosylation	endoplasmic reticulum membrane / endoplasmic reticulum membrane / integral component of membrane / membrane
lysophosphatidylcholine acyltransferase 2	LPCAT2	16q12.2	1-acylglycerol-3-phosphate O-acyltransferase activity / 1-acylglycerophosphocholine O-acyltransferase activity / 1-acylglycerophosphocholine O-acyltransferase activity / 1-alkylglycerophosphocholine O-acetyltransferase activity / 2-acylglycerol-3-phosphate O-acyltransferase activity / calcium ion binding	membrane organization / phosphatidylcholine acyl-chain remodeling / phosphatidylcholine acyl-chain remodeling / platelet activating factor biosynthetic process	Golgi membrane / Golgi stack / endoplasmic reticulum / endoplasmic reticulum / endoplasmic reticulum membrane / integral component of membrane / lipid particle
5'-nucleotidase ecto	NT5E	6q14-q21	5'-nucleotidase activity / 5'-nucleotidase activity / ferrous iron binding / nucleotide binding	AMP catabolic process / DNA metabolic process / adenosine biosynthetic process / brain development / dephosphorylation / leukocyte cell-cell adhesion / negative regulation of inflammatory response / positive regulation of lipid biosynthetic process / purine nucleotide biosynthetic process / purine nucleotide catabolic process / pyrimidine nucleoside catabolic process / response to aluminum ion	anchored component of membrane / cell surface / cytoplasm / extracellular exosome / membrane / plasma membrane / plasma membrane / synaptic membrane
lipoprotein lipase	LPL	8p22	apolipoprotein binding / heparin binding / lipoprotein lipase activity / lipoprotein lipase activity / lipoprotein lipase activity / phospholipase activity / protein binding / receptor binding / triglyceride binding / triglyceride lipase activity / triglyceride lipase activity	cholesterol homeostasis / chylomicron remodeling / fatty acid biosynthetic process / fatty acid biosynthetic process / fatty acid biosynthetic process / lipoprotein metabolic process / phospholipid metabolic process / positive regulation of chemokine secretion / positive regulation of cholesterol storage / positive regulation of inflammatory response / positive regulation of macrophage derived fo…	anchored component of membrane / cell surface / chylomicron / extracellular exosome / extracellular matrix / extracellular region / extracellular space / plasma membrane / very-low-density lipoprotein particle
dopa decarboxylase	DDC	7p12.2	L-dopa decarboxylase activity / amino acid binding / aromatic-L-amino-acid decarboxylase activity / aromatic-L-amino-acid decarboxylase activity / enzyme binding / protein binding / protein domain specific binding / pyridoxal phosphate binding	aminergic neurotransmitter loading into synaptic vesicle / catecholamine biosynthetic process / cellular amino acid metabolic process / cellular response to alkaloid / cellular response to drug / cellular response to growth factor stimulus / circadian rhythm / dopamine biosynthetic process / indolalkylamine biosynthetic process / isoquinoline alkaloid metabolic process / multicellular organism ag…	axon / cytosol / extracellular exosome / neuronal cell body / synaptic vesicle
hydroxysteroid 17-beta dehydrogenase 12	HSD17B12	11p11.2	3-oxo-arachidoyl-CoA reductase activity / 3-oxo-behenoyl-CoA reductase activity / 3-oxo-lignoceroyl-CoA reductase activity / collagen binding / estradiol 17-beta-dehydrogenase activity / fibronectin binding / heparin binding / long-chain-3-hydroxyacyl-CoA dehydrogenase activity / protein binding	estrogen biosynthetic process / extracellular matrix organization / fatty acid biosynthetic process / long-chain fatty-acyl-CoA biosynthetic process / oxidation-reduction process / positive regulation of cell-substrate adhesion / steroid biosynthetic process	endoplasmic reticulum membrane / integral component of membrane / proteinaceous extracellular matrix
glucosidase alpha, acid	GAA	17q25.2-q25.3	alpha-1,4-glucosidase activity / alpha-1,4-glucosidase activity / carbohydrate binding / maltose alpha-glucosidase activity / oligo-1,6-glucosidase activity	cardiac muscle contraction / diaphragm contraction / glucose metabolic process / glycogen catabolic process / glycogen catabolic process / heart morphogenesis / locomotory behavior / lysosome organization / maltose metabolic process / muscle cell cellular homeostasis / neuromuscular process controlling balance / neuromuscular process controlling posture / regulation of the force of heart contract…	extracellular exosome / lysosomal lumen / lysosomal membrane / lysosome / membrane
coenzyme Q2, polyprenyltransferase	COQ2	4q21.23	4-hydroxybenzoate decaprenyltransferase activity / 4-hydroxybenzoate nonaprenyltransferase activity	glycerol metabolic process / isoprenoid biosynthetic process / ubiquinone biosynthetic process / ubiquinone biosynthetic process / ubiquinone biosynthetic process	integral component of membrane / mitochondrial inner membrane
heparan-alpha-glucosaminide N-acetyltransferase	HGSNAT	8p11.1	heparan-alpha-glucosaminide N-acetyltransferase activity / transferase activity, transferring acyl groups	glycosaminoglycan catabolic process / lysosomal transport / protein oligomerization	integral component of membrane / lysosomal membrane / lysosomal membrane
arylsulfatase A	ARSA	22q13.33	arylsulfatase activity / calcium ion binding / cerebroside-sulfatase activity / protein binding / sulfuric ester hydrolase activity	glycosphingolipid metabolic process / post-translational protein modification	endoplasmic reticulum lumen / extracellular exosome / lysosomal lumen / lysosome
COX11, cytochrome c oxidase copper chaperone	COX11	17q22	copper ion binding / cytochrome-c oxidase activity / electron carrier activity	aerobic respiration / hydrogen ion transmembrane transport / negative regulation of glucokinase activity / respiratory chain complex IV assembly / respiratory gaseous exchange	integral component of membrane / mitochondrial inner membrane / mitochondrion
hydroxysteroid 17-beta dehydrogenase 4	HSD17B4	5q21	17-beta-hydroxysteroid dehydrogenase (NAD+) activity / 3-hydroxyacyl-CoA dehydrogenase activity / 3-hydroxyacyl-CoA dehydrogenase activity / 3alpha,7alpha,12alpha-trihydroxy-5beta-cholest-24-enoyl-CoA hydratase activity / isomerase activity / long-chain-enoyl-CoA hydratase activity / long-chain-enoyl-CoA hydratase activity / protein homodimerization activity / receptor binding	Sertoli cell development / alpha-linolenic acid metabolic process / androgen metabolic process / bile acid biosynthetic process / estrogen metabolic process / fatty acid beta-oxidation / fatty acid beta-oxidation using acyl-CoA oxidase / medium-chain fatty-acyl-CoA metabolic process / osteoblast differentiation / very long-chain fatty acid metabolic process / very long-chain fatty-acyl-CoA metabo…	intracellular membrane-bounded organelle / membrane / mitochondrion / peroxisomal matrix / peroxisomal membrane / peroxisome / peroxisome
3-hydroxy-3-methylglutaryl-CoA synthase 1	HMGCS1	5p12	drug binding / hydroxymethylglutaryl-CoA synthase activity / isomerase activity / organic acid binding / protein homodimerization activity	brain development / cellular response to cholesterol / cellular response to follicle-stimulating hormone stimulus / cholesterol biosynthetic process / isoprenoid biosynthetic process / lipid metabolic process / liver development / male gonad development / response to drug / response to lipoprotein particle / response to low light intensity stimulus / response to purine-containing compound / respo…	cytoplasm / cytosol / nucleoplasm / nucleus / plasma membrane
mannosidase alpha class 2B member 1	MAN2B1	19p13.2	alpha-mannosidase activity / carbohydrate binding / zinc ion binding	cellular protein modification process / mannose metabolic process / oligosaccharide catabolic process / protein deglycosylation	extracellular exosome / extracellular space / lysosomal lumen
phospholysine phosphohistidine inorganic pyrophosphate phosphatase	LHPP	10q26.13	inorganic diphosphatase activity / inorganic diphosphatase activity / magnesium ion binding / phosphohistidine phosphatase activity / phosphohistidine phosphatase activity / protein homodimerization activity	phosphate-containing compound metabolic process / protein dephosphorylation / protein dephosphorylation / purine ribonucleoside monophosphate biosynthetic process	cytoplasm / cytosol / cytosol / nucleoplasm / nucleus
ETHE1, persulfide dioxygenase	ETHE1	19q13.31	iron ion binding / sulfur dioxygenase activity / sulfur dioxygenase activity	glutathione metabolic process / hydrogen sulfide metabolic process / sulfide oxidation, using sulfide:quinone oxidoreductase	cytoplasm / mitochondrial matrix / mitochondrion / nucleoplasm

## Sheet: Table S3
Table S3 Extracted five published mRNA signatures in CRC
Model	PMID	Author	Gene	Coef
Model 1	33203797	Fu	POU4F1	1.20403
Model 1	33203797	Fu	MAGEA1	1.12766
Model 1	33203797	Fu	NOVA1	1.12722
Model 1	33203797	Fu	IZUMO2	0.864582
Model 1	33203797	Fu	SLCO4C1	0.800341
Model 2	34178621	Huang	BATF	0.253
Model 2	34178621	Huang	PHYHIPL	0.147
Model 2	34178621	Huang	RBP1	-0.172
Model 2	34178621	Huang	PNPLA4	-0.183
Model 3	24486594	Dekervel	GADD45B	0.596
Model 3	24486594	Dekervel	BCCIP	0.543
Model 3	24486594	Dekervel	INSIG2	0.538
Model 3	24486594	Dekervel	TP53	-0.177
Model 3	24486594	Dekervel	BNIP3L	-0.416
Model 3	24486594	Dekervel	MPHOSPH6	-1
Model 4	34017356	Li	LIF	0.766
Model 4	34017356	Li	IL23A	0.501
Model 4	34017356	Li	VGF	0.384
Model 4	34017356	Li	FGF18	0.351
Model 4	34017356	Li	SLIT2	0.179
Model 4	34017356	Li	CCL28	-0.19
Model 5	34073426	Busuioc	BMP5	-0.270628
Model 5	34073426	Busuioc	DACT3	0.11034
Model 5	34073426	Busuioc	EEF1A2	0.121492
Model 5	34073426	Busuioc	GCNT2	-0.0115034
Model 5	34073426	Busuioc	IGF2BP3	0.0825137
Model 5	34073426	Busuioc	NOX4	0.0497815
Model 5	34073426	Busuioc	SFRP1	-0.0503933

## Sheet: Table S4
Table S4 Patient characteristics in our in-house SDCRC cohort, meta-training cohort and five validation datasets
SDCRC cohort							Meta cohort							GSE17536 cohort							GSE29621 cohort							GSE92921 cohort							GSE143985 cohort							GSE161158 cohort
Clinical variable		N	High-risk, N = 37	Low-risk, N = 36	p-value		Clinical variable		N	High-risk, N = 500	Low-risk, N = 500	p-value		Clinical variable		N	High-risk, N = 56	Low-risk, N = 55	p-value		Clinical variable		N	High-risk, N = 20	Low-risk, N = 20	p-value		Clinical variable		N	High-risk, N = 30	Low-risk, N = 29	p-value		Clinical variable		N	High-risk, N = 46	Low-risk, N = 45	p-value		Clinical variable		N	High-risk, N = 71	Low-risk, N = 70	p-value
Sex		73			0.9		dataset		1000			0.8		age		111	63 (56, 74)	69 (60, 76)	0.086		t stage		40			>0.9		Stage		59			0.093		Stage		91			0.039		Stage		141			0.6
	Female		13 (35%)	12 (33%)				gse14333		47 (9.4%)	55 (11%)			grade		111			0.6			2		0 (0%)	1 (5.0%)				2		19 (63%)	24 (83%)				2		23 (50%)	32 (71%)				stage 2		29 (41%)	32 (46%)
	Male		24 (65%)	24 (67%)				gse37892		62 (12%)	65 (13%)				Well differentiated (WD)		6 (11%)	4 (7.3%)				3		18 (90%)	18 (90%)				3		11 (37%)	5 (17%)				3		23 (50%)	13 (29%)				stage 3		42 (59%)	38 (54%)
Age		73	60 (53, 71)	66 (56, 76)	0.3			gse39582		227 (45%)	218 (44%)				Moderately differentiated (MD)		43 (77%)	41 (75%)				4		2 (10%)	1 (5.0%)			braf_mutation		59			>0.9		braf_mutation		91			>0.9		age		141	63 (52, 74)	68 (57, 76)	0.085
Tumor_anatomic_location		73			0.6			tcga		164 (33%)	162 (32%)				Poorly differentiated (PD)		7 (12%)	10 (18%)			m stage		40			>0.9			N		29 (97%)	28 (97%)				N		45 (98%)	44 (98%)			n (%); Median (IQR)
	Colon		18 (49%)	17 (47%)			age		898	68 (59, 78)	68 (60, 75)	0.8		gender		111			0.4			0		19 (95%)	20 (100%)				Y		1 (3.3%)	1 (3.4%)				Y		1 (2.2%)	1 (2.2%)			Pearson's Chi-squared test; Wilcoxon rank sum test
	Ileocecus		2 (5.4%)	0 (0%)			gender		1000			0.4			female		27 (48%)	31 (56%)				NA		1 (5.0%)	0 (0%)			kras_mutation		59			0.2		kras_mutation		91			0.8
	Rectum		17 (46%)	19 (53%)				female		235 (47%)	221 (44%)				male		29 (52%)	24 (44%)			gender		40			>0.9			N		21 (70%)	15 (52%)				N		29 (63%)	27 (60%)
MSI/MSS		73			0.6			male		265 (53%)	279 (56%)			ajcc_stage		111			0.071			FEMALE		9 (45%)	9 (45%)				Y		9 (30%)	14 (48%)				Y		17 (37%)	18 (40%)
	MSI		4 (11%)	5 (13%)			stage		1000			<0.001			2		23 (41%)	32 (58%)				MALE		11 (55%)	11 (55%)			tp53_mutation		59			0.5		tp53_mutation		91			0.6
	MSS		33 (89%)	30 (83%)				2		229 (46%)	329 (66%)				3		33 (59%)	23 (42%)			n stage		40			0.5			N		11 (37%)	13 (45%)				N		18 (39%)	20 (44%)
	NA		0 (0%)	1 (2.8%)				3		271 (54%)	171 (34%)			ethnicity		111			0.9			0		9 (45%)	12 (60%)				Y		19 (63%)	16 (55%)				Y		28 (61%)	25 (56%)
Path_tumor_stage		73			0.2		pt		753			0.002			black		3 (5.4%)	3 (5.5%)				1		9 (45%)	6 (30%)			msi_status		58			>0.9		msi_status		90			>0.9
	T1		0 (0%)	1 (2.8%)				1		1 (0.3%)	2 (0.5%)				caucasian		46 (82%)	48 (87%)				2		1 (5.0%)	2 (10%)				MSI		3 (10%)	2 (6.9%)				MSI		2 (4.4%)	3 (6.7%)
	T2		0 (0%)	1 (2.8%)				2		10 (2.7%)	14 (3.7%)				hispanic		1 (1.8%)	0 (0%)				NA		1 (5.0%)	0 (0%)				MSS		26 (90%)	27 (93%)				MSS		43 (96%)	42 (93%)
	T3		28 (76%)	21 (58%)				3		287 (77%)	323 (85%)				other (not caucasian, black, or hispanic)		6 (11%)	4 (7.3%)			ajcc staging		40			0.5		n (%)							chemotherapy		86			0.3
	T4		9 (24%)	13 (36%)				4		75 (20%)	41 (11%)			Median (IQR); n (%)								Stage 2		10 (50%)	12 (60%)			Pearson's Chi-squared test; Fisher's exact test								N		30 (70%)	34 (79%)
Path_nodes_stage		73			0.2		pn		747			<0.001		Wilcoxon rank sum test; Fisher's exact test; Pearson's Chi-squared test								Stage 3		10 (50%)	8 (40%)											Y		13 (30%)	9 (21%)
	N0		19 (51%)	13 (36%)				0		175 (48%)	244 (64%)										histologic grade		40			0.5									n (%)
	N1		13 (35%)	20 (56%)				1		102 (28%)	94 (25%)											MOD DIFF		15 (75%)	15 (75%)										Pearson's Chi-squared test; Fisher's exact test
	N2		5 (14%)	2 (5.6%)				2		86 (23%)	41 (11%)											POORLY DIFF		3 (15%)	5 (25%)
	N3		0 (0%)	1 (2.8%)				3		4 (1.1%)	1 (0.3%)											WELL DIFF		2 (10%)	0 (0%)
Path_metastasis_stage		73					pm		720												n (%)
	M0		37 (100%)	36 (100%)				0		355 (100%)	365 (100%)										Fisher's exact test; Pearson's Chi-squared test
AJCC_path_stage		73			0.12		tnm		1000			<0.001
	2		19 (51%)	12 (33%)				NA		137 (27%)	121 (24%)
			18 (49%)	24 (67%)				IIA		144 (29%)	215 (43%)
n (%); Median (IQR)								IIB/IIC		31 (6.2%)	29 (5.8%)
Pearson's Chi-squared test; Wilcoxon rank sum test; Fisher's exact test								IIIA		9 (1.8%)	11 (2.2%)
								IIIB		72 (14%)	82 (16%)
								IIIC		107 (21%)	42 (8.4%)
							msi		1000			0.061
										131 (26%)	150 (30%)
								msi		48 (9.6%)	64 (13%)
								mss		321 (64%)	286 (57%)
							cimp		1000			0.2
										183 (37%)	163 (33%)
								CIMP.High		52 (10%)	72 (14%)
								CIMP.Low		85 (17%)	87 (17%)
								CIMP.Neg		180 (36%)	178 (36%)
							kras_mut		650			0.01
								No		195 (60%)	225 (69%)
								Yes		131 (40%)	99 (31%)
							braf_mut		617			0.7
								No		269 (89%)	278 (88%)
								Yes		33 (11%)	37 (12%)
							cms_label		1000			<0.001
								CMS1		65 (13%)	90 (18%)
								CMS2		154 (31%)	227 (45%)
								CMS3		56 (11%)	69 (14%)
								CMS4		164 (33%)	83 (17%)
								NOLBL		61 (12%)	31 (6.2%)
							n (%); Median (IQR)
							Pearson's Chi-squared test; Wilcoxon rank sum test; Fisher's exact test

## Sheet: Table S5
Table S5 Clinical features of the CRC patients subjected to spatial metabolomics
SampleID	Sex	Age	BMI	Tumor_anatomic_location	Tumor_morphology	Grade	MSI/MSS	History_of_cancer	Neoadjuvant_treated	Path_tumor_stage	Path_nodes_stage	Path_metastasis_stage	AJCC_path_stage	Clinical_T	Clinical_N	Clinical_M	MALMPS-score	MALMPS-subgroup
SM-01	Male	67	27.8852	Ascending colon	Adenocarcinoma	Moderate	MSS	No	No	T3	N0	M0	II	T3	N0	M0	-3.13617	low
SM-02	Male	62	20.1771	Ascending colon	Adenocarcinoma	Low	MSS	No	No	T4	N2	M0	III	T4	N2	M0	-1.34077	high

## Sheet: Table S6
Table S6 Metabolic-related genes from KEGG and Reactome database
KEGG	Reactome
HK3	MTMR7
HK1	INPP4A
HK2	INPP5A
HKDC1	IP6K2
GCK	ITPKC
GPI	MIOX
PFKM	ITPK1
PFKP	PLCB4
PFKL	MTMR9
FBP1	ISYNA1
FBP2	MINPP1
ALDOC	INPP4B
ALDOA	PLCH1
ALDOB	PLCD4
TPI1	OCRL
GAPDH	NUDT10
GAPDHS	PLCG1
PGK2	IPPK
PGK1	IMPA1
PGAM1	ITPKA
PGAM2	PLCB2
PGAM4	PLCE1
ENO3	PLCZ1
ENO2	IMPA2
ENO1	ITPKB
ENO4	PPIP5K2
PKM	PLCH2
PKLR	PLCB3
PDHA2	IPMK
PDHA1	INPP1
PDHB	SYNJ1
DLAT	PLCD3
DLD	IP6K3
LDHAL6A	INPPL1
LDHAL6B	PLD4
LDHA	PPIP5K1
LDHB	INPP5D
LDHC	PTEN
ADH1A	NUDT4
ADH1B	IP6K1
ADH1C	PLCB1
ADH7	INPP5J
ADH4	PLCD1
ADH5	NUDT11
ADH6	PLCG2
AKR1A1	CALM1
ALDH2	INPP5B
ALDH3A2	NUDT3
ALDH1B1	GDE1
ALDH7A1	PIK3C2A
ALDH9A1	PNPLA6
ALDH3B1	PI4K2B
ALDH3B2	PIK3CB
ALDH3A1	PLEKHA5
ACSS1	MTMR1
ACSS2	PIK3C3
GALM	SYNJ2
PGM1	MTMR2
PGM2	SBF1
G6PC1	MTMR3
G6PC2	BMX
G6PC3	MTMR8
ADPGK	GDPD3
BPGM	VAC14
MINPP1	PLEKHA4
PCK1	PIK3R2
PCK2	PIK3CG
CS	PLEKHA8
ACLY	PIP5K1B
ACO2	PLEKHA1
ACO1	MTMR4
IDH1	FIG4
IDH2	PIKFYVE
IDH3B	PLEKHA3
IDH3G	PIK3R3
IDH3A	RAB14
OGDHL	PIK3CA
OGDH	PNPLA7
DLST	INPP5K
SUCLG1	TPTE2
SUCLG2	PIK3C2B
SUCLA2	SBF2
SDHA	ARF3
SDHB	PIK3C2G
SDHC	MTMR6
SDHD	PIK3R5
FH	PI4KB
MDH1	PIP5K1A
MDH2	ARF1
PC	PLEKHA6
G6PD	RAB5A
PGLS	PIK3R1
H6PD	TNFAIP8
PGD	INPP5E
RPE	MTMR12
RPEL1	PIP4K2A
TKT	GDPD1
TKTL2	PI4K2A
TKTL1	GDPD5
TALDO1	TNFAIP8L2
RPIA	PTPN13
DERA	MTMR14
RBKS	ENPP6
PRPS1L1	PIP4P1
PRPS2	PIP4K2C
PRPS1	MTMR10
RGN	RAB4A
IDNK	PLEKHA2
GLYCTK	MTM1
GUSB	PIK3CD
KL	RUFY1
UGT2A1	PITPNB
UGT2A3	TNFAIP8L3
UGT2B17	TNFAIP8L1
UGT2B11	PIP5K1C
UGT2B28	PIK3R4
UGT1A6	INPP5F
UGT1A4	SACM1L
UGT1A1	PI4KA
UGT1A3	TPTE
UGT2B10	PIK3R6
UGT1A9	PIP4K2B
UGT2B7	AGK
UGT1A10	OSBPL5
UGT1A8	AGPAT4
UGT1A5	DGAT2
UGT2B15	PLA2G10
UGT1A7	SLC44A1
UGT2B4	CHAT
UGT2A2	CSNK2A2
UGDH	MGLL
UGP2	PLD1
CRYL1	STARD7
XYLB	HADHA
AKR1B1	CPNE3
AKR1B10	DDHD2
DCXR	ACHE
SORD	PGS1
DHDH	LPCAT2
CRPPA	CRLS1
MPI	PITPNM2
PMM2	OSBPL8
PMM1	PITPNM3
GMPPB	PLA2G3
GMPPA	CHKB
GMDS	PNPLA3
GFUS	ABHD4
FPGT	DDHD1
FCSK	CPNE6
ENOSF1	CSNK2A1
PFKFB1	CDS2
PFKFB2	LPIN2
PFKFB3	TAZ
PFKFB4	PCYT1B
TIGAR	PLA2G15
KHK	CDIPT
TKFC	PLD3
GALK1	PLA2G4C
GALT	PTPMT1
GALE	PITPNM1
GLB1	CHKA
LCT	CHPT1
LALBA	LPCAT3
B4GALT1	BCHE
B4GALT2	GPD2
GLA	PLA2G4A
MGAM	GNPAT
MGAM2	PLA2G2D
GAA	GPAM
GANC	PLBD1
SI	LPGAT1
MIOX	PLA2G12A
ACACA	MBOAT7
ACACB	GPCPD1
ACSF3	PLAAT1
MCAT	PLA2G5
FASN	PLD2
OXSM	SLC44A2
CBR4	LPIN3
HSD17B8	PEMT
HTD2	PLAAT4
MECR	PLAAT2
OLAH	CEPT1
ACSL6	LPIN1
ACSL4	PNPLA8
ACSL1	SLC44A5
ACSL5	SELENOI
ACSL3	HADHB
ACSBG1	GPAT3
ACSBG2	ETNK1
ACAA2	PCTP
HADHB	SLC44A3
HADH	MBOAT2
HADHA	ETNK2
ECHS1	OSBPL10
PPT1	PLA1A
PPT2	AWAT2
ELOVL1	MIGA2
ELOVL2	GPD1L
ELOVL3	PLA2R1
ELOVL4	LPCAT1
ELOVL5	AGPAT5
ELOVL6	PTDSS1
ELOVL7	ABHD3
HSD17B12	GPAT4
HACD2	PLA2G2F
HACD1	PLA2G4D
HACD4	AGPAT3
HACD3	PCYT1A
TECR	ACP6
ACOT4	ALPI
ACOT2	CDS1
ACOT1	PLB1
ACOT7	LIPH
THEM4	ETNPPL
THEM5	GPD1
ACAT2	PLAAT5
ACAT1	MFSD2A
ACAA1	PLA2G4F
EHHADH	AGPAT2
ACOX3	PLA2G1B
ACOX1	MBOAT1
ACADS	LCLAT1
ACADM	PHOSPHO1
ACADL	PTDSS2
ACADSB	LPCAT4
ACADVL	PLAAT3
GCDH	PNPLA2
CPT1A	CPNE7
CPT1B	PLD6
CPT1C	TMEM86B
CPT2	MIGA1
ECI1	DGAT2L6
ECI2	PLA2G6
CYP2U1	DGAT1
FDFT1	PCYT2
SQLE	GPAT2
LSS	PLA2G4E
CYP51A1	PLA2G2A
TM7SF2	PLA2G2E
LBR	LIPI
MSMO1	AGPAT1
NSDHL	SLC44A4
HSD17B7	CSNK2B
EBP	CPNE1
DHCR24	STARD10
SC5D	PISD
DHCR7	PLA2G4B
LIPA	AK2
CEL	UPP2
SOAT2	TYMP
SOAT1	ADSS2
CYP2R1	CTPS2
CYP27B1	RRM2B
CYP24A1	ENTPD2
CYP46A1	NT5C2
CYP39A1	CAD
HSD3B7	AK6
CH25H	UPB1
CYP7B1	GMPR2
CYP7A1	SAMHD1
CYP27A1	DHODH
CYP8B1	NME3
AKR1D1	NME4
AKR1C4	GSR
SLC27A5	NUDT1
AMACR	IMPDH1
ACOX2	AK1
HSD17B4	LHPP
SCP2	DNPH1
ACOT8	AGXT2
BAAT	UMPS
TAT	DGUOK
COQ2	AMPD2
COQ6	AMPD1
COQ3	NT5C1A
COQ5	GDA
COQ7	NT5C3A
NQO1	NT5C
GGCX	ITPA
VKORC1	PAICS
VKORC1L1	PPAT
HPD	DUT
CYP11A1	DCTD
CYP17A1	PUDP
STS	UCK1
SULT2B1	AMPD3
CYP21A2	NT5E
HSD3B1	NUDT15
HSD3B2	TXN
SRD5A1	GMPR
SRD5A2	ENTPD1
SRD5A3	ATIC
AKR1C2	AK7
AKR1C3	UCK2
CYP11B1	GUK1
CYP11B2	DPYS
HSD11B1	AK5
HSD11B1L	AK9
HSD11B2	ADK
AKR1C1	DCK
SULT1E1	XDH
HSD17B1	CDA
HSD17B2	GART
HSD17B6	CMPK1
DHRS11	AK4
CYP1A1	GMPS
CYP1A2	NUDT5
CYP3A5	AK8
CYP3A7	HPRT1
CYP3A7-CYP3A51P	NUDT13
CYP2E1	TK2
CYP3A4	RRM1
CYP1B1	TK1
CYP19A1	ENTPD3
COMT	DTYMK
LRTOMT	ADAL
HSD17B3	ADPRM
ND1	NUDT9
ND2	CTPS1
ND3	RRM2
ND4	GLRX
ND4L	TYMS
ND5	IMPDH2
ND6	PFAS
NDUFS1	DCTPP1
NDUFS2	UPP1
NDUFS3	NT5C1B
NDUFS4	ADSS1
NDUFS5	ENTPD5
NDUFS6	DPYD
NDUFS7	ENTPD8
NDUFS8	ADA
NDUFV1	ENTPD4
NDUFV2	ENTPD6
NDUFV3	ENTPD7
NDUFA1	UCKL1
NDUFA2	TXNRD1
NDUFA3	NUDT16
NDUFA4	PNP
NDUFA4L2	APRT
NDUFA5	NT5M
NDUFA6	GPX1
NDUFA7	NME1
NDUFA8	ADSL
NDUFA9	NME2
NDUFA10	NUDT18
NDUFAB1	MRI1
NDUFA11	MTAP
NDUFA12	TXN2
NDUFA13	AHCY
NDUFB1	ETHE1
NDUFB2	CTH
NDUFB3	MTR
NDUFB4	GOT1
NDUFB5	MTRR
NDUFB6	GOT2
NDUFB7	MPST
NDUFB8	TST
NDUFB9	CDO1
NDUFB10	BHMT2
NDUFB11	SQOR
NDUFC1	SUOX
NDUFC2	CSAD
NDUFC2-KCTD14	GADL1
UQCRFS1	ENOPH1
CYTB	BHMT
CYC1	APIP
UQCRC1	MAT1A
UQCRC2	CBS
UQCRH	ADO
UQCRHL	ADI1
UQCRB	SLC25A10
UQCRQ	TSTD1
UQCR10	CBSL
UQCR11	HS3ST1
COX10	ST3GAL1
COX3	IDS
COX1	DCN
COX2	XYLT2
COX4I2	CD44
COX4I1	B4GALT7
COX5A	CHPF2
COX5B	VCAN
COX6A1	HEXB
COX6A2	GPC1
COX6B1	ST3GAL6
COX6B2	HYAL2
COX6C	NDST1
COX7A1	HMMR
COX7A2	GPC4
COX7A2L	B4GALT1
COX7B	SLC9A1
COX7B2	HAS3
COX7C	XYLT1
COX8C	CEMIP
COX8A	HAS1
COX11	OGN
COX15	NAGLU
COX17	B3GAT1
CYCS	ST3GAL4
ATP5F1A	DSE
ATP5F1B	UST
ATP5F1C	B3GAT2
ATP5F1D	ARSB
ATP5F1E	HYAL1
ATP5PO	CSPG5
ATP6	ABCC5
ATP5PB	SDC1
ATP5MC1	B4GALT2
ATP5MC2	B4GALT6
ATP5MC3	B4GALT4
ATP5PD	FMOD
ATP5ME	HS3ST2
ATP5MF	CHST3
ATP5MG	CHPF
ATP5PF	SDC4
ATP8	SLC35B3
ATP6V1A	HS3ST3B1
ATP6V1B1	ST3GAL3
ATP6V1B2	OMD
ATP6V1C2	IDUA
ATP6V1C1	NCAN
ATP6V1D	SLC35D2
ATP6V1E2	CHSY1
ATP6V1E1	BCAN
ATP6V1F	LYVE1
ATP6V1G1	GNS
ATP6V1G3	CHST5
ATP6V1G2	STAB2
ATP6V1H	CHST12
TCIRG1	HS6ST1
ATP6V0A2	GLCE
ATP6V0A4	NDST4
ATP6V0A1	PAPSS1
ATP6V0C	LUM
ATP6V0B	KERA
ATP6V0D1	GALNS
ATP6V0D2	HSPG2
ATP6V0E1	SLC26A1
ATP6V0E2	CHST7
ATP6AP1	GPC3
ATP4A	CSGALNACT1
ATP4B	B3GAT3
ATP12A	EXT2
PPA2	HS2ST1
PPA1	HS3ST3A1
LHPP	CHST9
OTC	SLC26A2
ASS1	B3GNT7
ASL	ST3GAL2
ARG2	SLC35B2
ARG1	ACAN
NOS1	B4GALT5
NOS2	B4GALT3
NOS3	HS3ST6
GLS2	SDC3
GLS	GLB1L
GLUL	NDST3
GLUD2	HGSNAT
GLUD1	NDST2
CPS1	CHST14
GOT1	SDC2
GOT1L1	CSGALNACT2
GOT2	GUSB
GPT2	GLB1
GPT	B3GNT2
NAGS	HAS2
ACY1	HS6ST2
ABHD14A-ACY1	CHST11
NUDT9	DSEL
ADPRM	HPSE2
NUDT5	HPSE
PPAT	CSPG4
GART	B4GAT1
PFAS	CHST2
PAICS	CHST1
ADSL	B3GALT6
ATIC	B3GNT4
APRT	GPC5
NT5C2	B3GNT3
NT5C1A	CHST13
NT5C1B	SGSH
NT5C	CHST15
NT5M	EXT1
NT5C1B-RDH14	BGN
NT5DC4	HS3ST4
NT5E	GPC6
PNP	CHST6
LACC1	HS6ST3
HPRT1	HYAL3
IMPDH1	CHP1
IMPDH2	AGRN
NME6	PRELP
NME7	CHSY3
NME2	PAPSS2
NME4	GPC2
NME1	HEXA
NME3	HS3ST5
NME1-NME2	MLXIPL
AK9	PRKACA
ENTPD3	PRKACB
ENTPD8	PFKFB1
ENTPD1	PRKACG
CANT1	PRKAR2B
ENTPD4	ADCY2
ENTPD5	GNB1
ENTPD6	GNAS
NUDT16	PRKAR1A
ITPA	GNB3
XDH	PRKAR2A
NUDT2	GNB4
GMPS	GCG
GMPR	ADCY7
GMPR2	GNG13
GDA	GNG11
GUK1	ADCY4
RRM1	ADCY3
RRM2B	CYSLTR2
RRM2	ADCY8
HDDC2	ADCY9
DGUOK	GNG3
DCK	ADCY1
HDDC3	GNG8
PRUNE1	GNG4
ADCY1	GNB2
ADCY2	GNG12
ADCY3	ADCY5
ADCY4	GNG5
ADCY5	ADCY6
ADCY6	GNG7
ADCY7	GNG2
ADCY8	PRKAR1B
ADCY9	GNG10
ADCY10	ABCC8
GUCY1A2	ADIPOR2
GUCY1A1	CACNA2D2
GUCY1B1	GNA15
GUCY2C	ACSL4
GUCY2D	GNB5
GUCY2F	ACACB
NPR1	RAPGEF3
NPR2	GNA11
PDE1A	RAPGEF4
PDE1B	ITPR3
PDE1C	PPP2CB
PDE2A	PPP2R1A
PDE3A	STX1A
PDE3B	PRKAG2
PDE5A	MLX
PDE6A	GLP1R
PDE6B	PPP2R5D
PDE6C	PPP2CA
PDE6D	GNAI2
PDE6G	RAP1A
PDE6H	SLC2A1
PDE9A	STK11
PDE10A	ITPR2
PDE11A	ACSL3
ADSS1	FFAR1
ADSS2	GNGT1
AMPD2	GNAI1
AMPD3	SYT5
AMPD1	ACLY
ADK	PRKAB2
ADA	SNAP25
ADA2	CHRM3
AK7	CD36
AK4	STXBP1
AK5	PPP2R1B
AK2	IQGAP1
AK1	CACNA1A
AK8	PKLR
AK6	ADRA2A
AK3	ITPR1
ENTPD2	CACNA1C
NTPCR	PRKCA
PDE4A	GNA14
PDE4B	GNAQ
PDE4C	CACNA1D
PDE4D	KCNB1
PDE7A	ADIPOR1
PDE7B	PRKAA2
PDE8B	SLC2A2
PDE8A	TKT
FHIT	CACNB2
ENPP4	KCNC2
PAPSS2	GNGT2
PAPSS1	CACNB3
ENPP1	AHCYL1
ENPP3	FASN
URAD	KCNS3
ALLC	TALDO1
NAT2	KCNG2
NAT1	AKAP5
CYP2A6	ADIPOQ
CYP2A7	ADRA2C
CAD	KCNJ11
DHODH	CACNA1E
UMPS	VAMP2
CMPK1	INS
CMPK2	ACACA
ASMTL	MARCKS
CTPS1	ARSD
CTPS2	GALC
UCK1	ARSF
UCK2	CTSA
UCKL1	GBA2
UPP2	ARSA
UPP1	CERK
DPYD	STS
DPYS	GLA
UPB1	SMPD3
NT5C3A	ASAH1
NT5C3B	NEU2
CDA	ESYT2
DCTPP1	SUMF2
DCTD	B4GALNT1
DTYMK	SMPD2
DUT	SMPD4
TYMP	GLTP
TK2	ESYT1
TK1	ARSG
TYMS	SUMF1
IL4I1	UGCG
DDO	ARSL
ASRGL1	ESYT3
ASNS	NEU3
NIT2	ARSK
AGXT	SMPD1
AGXT2	B3GALNT1
NAT8L	UGT8
RIMKLB	GBA
RIMKLA	ARSJ
FOLH1	ENPP7
ASPA	ARSI
GAD1	NEU1
GAD2	ASAH2
ABAT	GM2A
ALDH5A1	PSAP
ALDH4A1	NEU4
GFPT2	ARSH
GFPT1	CPTP
SHMT2	COX10
SHMT1	COX15
GRHPR	ALAS1
PHGDH	ABCC2
PSAT1	FECH
PSPH	CPOX
GCAT	BLVRB
ALAS1	HMOX1
ALAS2	ABCC1
MAOB	HMOX2
MAOA	BLVRA
AOC3	SLCO1B3
AOC2	ABCG2
GLDC	UROD
AMT	SLCO1B1
GCSH	SLCO2B1
DAO	PPOX
GATM	ALAD
GAMT	ALAS2
CHDH	FLVCR1
BHMT	FABP1
DMGDH	ALB
PIPOX	UROS
SARDH	GSTA1
GNMT	UGT1A4
CBS	HMBS
CTH	OSBPL7
SDS	NR1H4
SDSL	CYP46A1
SRR	OSBPL3
KYAT3	ABCB11
KYAT1	OSBPL6
BHMT2	SLC27A5
MTR	SLCO1A2
MAT2B	NCOA1
MAT1A	HSD3B7
MAT2A	SLC10A1
AMD1	ACOT8
SRM	ABCC3
SMS	OSBP
MTAP	SCP2
MRI1	OSBPL9
APIP	AKR1D1
ENOPH1	PTGIS
ADI1	SLC10A2
DNMT1	OSBPL2
DNMT3A	HSD17B4
DNMT3B	CYP27A1
AHCYL2	BAAT
AHCYL1	CH25H
AHCY	SLC27A2
BCAT2	NCOA2
BCAT1	OSBPL1A
GCLC	CYP39A1
GCLM	AKR1C2
GSS	CYP7A1
CDO1	ACOX2
MPST	FABP6
TST	STARD5
BCKDHA	CYP7B1
BCKDHB	CYP8B1
DBT	RXRA
IVD	AKR1C1
ACAD8	AKR1C3
HSD17B10	AKR1C4
PCCA	AMACR
PCCB	TSPOAP1
MCEE	STARD3NL
MMUT	AKR1B1
HIBCH	HSD17B2
HIBADH	HSD17B14
ALDH6A1	TSPO
AOX1	LHB
MCCC1	HSD17B1
MCCC2	POMC
AUH	HSD11B1
HMGCL	SRD5A3
HMGCLL1	HSD17B3
OXCT1	STARD3
OXCT2	CGA
AACS	FDX1
HMGCS1	CYP19A1
HMGCS2	CYP11A1
AASS	SRD5A1
AADAT	STAR
DHTKD1	CYP17A1
HYKK	HSD17B12
PHYKPL	CYP11B1
CAMKMT	FDXR
KMT2A	STARD4
KMT2D	SERPINA6
KMT2C	STARD6
KMT2B	HSD11B2
KMT2E	CYP11B2
SETD1B	HSD17B11
SETD1A	CYP21A2
SETD7	HSD3B1
PRDM9	HSD3B2
PRDM7	AKR1B15
ASH1L	FDX2
SMYD2	SRD5A2
SMYD3	PRSS3
SMYD1	CUBN
SUV39H1	ABCD4
SUV39H2	MMACHC
EHMT2	CBLIF
EHMT1	TCN1
SETDB1	MMAB
SETDB2	MMUT
PRDM2	MMAA
EZH1	CTRC
EZH2	AMN
SETMAR	CD320
NSD1	LMBRD1
NSD2	MMADHC
NSD3	CTRB1
SETD2	CTRB2
DOT1L	TCN2
KMT5A	PRSS1
PRDM6	MTHFD2
KMT5C	SLC46A1
KMT5B	MTHFD1
MECOM	MTHFD1L
PRDM16	ALDH1L2
TMLHE	MTHFS
BBOX1	FPGS
PLOD1	ALDH1L1
PLOD2	MTHFD2L
PLOD3	SLC25A32
COLGALT1	FOLR2
COLGALT2	SLC19A1
CKM	SHMT1
CKMT1A	MTHFR
CKMT2	DHFR2
CKB	SHMT2
CKMT1B	DHFR
AZIN2	MCCC1
AGMAT	PCCB
ODC1	PDZD11
AOC1	MCCC2
SMOX	SLC5A6
CNDP1	HLCS
CNDP2	BTD
CARNS1	PC
SAT2	PCCA
SAT1	CYP24A1
OAT	LRP2
PYCR3	LGMN
PYCR2	UBE2I
PYCR1	PIAS4
PRODH	CYP27B1
"proline dehydrogenase 1, mitochondrial [KO:K00318] [EC:1.5.5.2]"	VDR
ALDH18A1	GC
LAP3	CYP2R1
P4HA2	SUMO2
P4HA3	CD38
P4HA1	NADK
PRODH2	PTGS2
HOGA1	NMRK2
L3HYPDH	PARP4
HAL	QPRT
UROC1	NAMPT
AMDHD1	NMRK1
FTCD	BST1
HDC	NUDT12
HNMT	PARP6
CARNMT1	PARP9
HGD	PARP16
GSTZ1	NAPRT
FAH	PARP8
TYR	NADK2
TH	NMNAT2
DCT	NAXE
TYRP1	NMNAT3
DDC	NNMT
DBH	NADSYN1
PNMT	SLC22A13
TPO	PARP14
FAHD1	NMNAT1
MIF	PARP10
PAH	RNLS
TDO2	NAXD
IDO1	SLC5A8
IDO2	SLC19A2
AFMID	SLC25A19
KMO	SLC19A3
KYNU	TPK1
HAAO	THTPA
ACMSD	SLC2A3
ALDH8A1	GSTO2
TPH2	SLC23A2
TPH1	CYB5R3
ASMT	GSTO1
AANAT	CYB5A
INMT	SLC23A1
CAT	SLC52A3
GADL1	ACP5
CSAD	SLC52A1
MLYCD	RFK
ADO	FLAD1
GGT7	SLC52A2
GGT6	ENPP1
GGT1	COASY
GGT5	MOCOS
PCYT2	PNPO
SELENOI	VNN1
CEPT1	VNN2
PCYT1B	PANK3
PCYT1A	SLC25A16
CHPT1	MOCS3
SCLY	MOCS1
TXNRD1	PANK2
TXNRD3	PPCS
TXNRD2	ENPP2
SEPHS2	AOX1
SEPHS1	PPCDC
PSTK	AASDHPPT
SEPSECS	PANK1
MARS1	ENPP3
MARS2	PANK4
DGLUCY	PDXK
GGCT	MOCS2
CHAC1	GPHN
CHAC2	NFS1
OPLAH	RETSAT
ANPEP	RDH11
GSTA5	HSP90AA1
GSTA2	APOB
GSTA4	COQ9
GSTO2	APOA4
GSTM4	APOC3
GSTT2	COQ5
GSTT1	RBP2
GSTM3	RBP1
MGST1	SPR
MGST3	APOA1
GSTM1	TTR
GSTM5	COQ6
MGST2	UBIAD1
GSTA1	LRAT
GSTM2	LRP1
GSTA3	LDLR
GSTO1	APOE
GSTT2B	GCH1
GSTP1	COQ3
GSTK1	BCO1
HPGDS	CLPS
LANCL1	TTPA
NAT8	GCHFR
NAT8B	RBP4
GSR	IDH1
TXNDC12	PRKG2
GPX4	AKT1
GPX6	LRP12
GPX7	PDSS1
GPX2	PTS
GPX3	LRP8
GPX1	APOA2
GPX5	PDSS2
GPX8	NOS3
PRDX6	COQ7
GBA3	VKORC1
GYS2	COQ2
GYS1	LPL
GYG1	PNLIP
GYG2	VKORC1L1
GBE1	LRP10
PYGL	BCO2
PYGM	AKR1B10
PYGB	APOM
AGL	APOC2
AMY1C	GPIHBP1
AMY2A	CPT1A
AMY1A	PPARD
AMY2B	THRSP
AMY1B	CPT2
TREH	MID1IP1
PGM2L1	SLC25A20
DOLK	SLC22A5
DPAGT1	CPT1B
ALG5	DNM2
ALG13	CAV1
ALG14	WASL
DPM1	LYPLA1
DPM2	NOSIP
DPM3	DDAH1
ALG1	CYGB
ALG2	NOSTRIN
ALG11	ZDHHC21
ALG3	DDAH2
ALG9	CPB2
ALG12	CMA1
ALG6	CTSG
ALG8	GZMH
ALG10	CTSZ
ALG10B	CTSD
STT3A	ACE2
STT3B	AGT
RPN1	ENPEP
RPN2	REN
DAD1	AOPEP
TUSC3	CPB1
DDOST	ACE
DOLPP1	CPA3
MOGS	ANPEP
GANAB	ATP6AP2
MAN1B1	MME
MAN1A2	CES1
MAN1C1	ELOVL5
MAN1A1	ACAA1
MGAT1	ELOVL1
MAN2A1	ABCD1
MAN2A2	ELOVL3
MGAT2	FADS2
FUT8	FADS1
B4GALT3	ACSL1
ST6GAL1	ACOX1
ST6GAL2	ELOVL2
MGAT3	IYD
MGAT4A	SLC5A5
MGAT4B	TPO
MGAT4D	DBH
MGAT5	TPH1
MGAT5B	AANAT
MGAT4C	DDC
NEU1	TSHB
NEU3	DUOX1
NEU4	TPH2
NEU2	DUOX2
HEXA	PNMT
HEXB	TH
HEXD	ASMT
MAN2C1	DIO3
MAN2B1	DIO2
MAN2B2	DIO1
MANBA	PON1
ENGASE	ALOX5
FUCA1	DPEP1
FUCA2	TBXAS1
AGA	PTGS1
GBA	GGT5
GBA2	GGT1
GALNTL6	PON3
GALNT5	PON2
GALNT17	PTGR1
GALNT11	PTGDS
GALNT12	ALOX12
GALNT13	PTGES3
GALNT14	LTA4H
GALNT16	FAAH
GALNT15	EPHX2
GALNT18	ALOX5AP
GALNTL5	CYP2J2
GALNT10	CYP1B1
GALNT2	CYP2C9
GALNT3	CYP2C8
GALNT1	PTGR2
GALNT6	CYP1A1
GALNT4	CYP1A2
GALNT9	DPEP3
GALNT7	CYP4B1
GALNT8	PTGES2
POC1B-GALNT4	PTGES
C1GALT1	CYP2U1
C1GALT1C1	PRXL2B
C1GALT1C1L	CBR1
GCNT1	ALOX15
GCNT3	CYP4A22
GCNT4	MAPKAPK2
ST3GAL1	HPGDS
ST3GAL2	HPGD
ST6GALNAC1	FAAH2
ST6GALNAC2	CYP2C19
ST6GALNAC3	DPEP2
ST6GALNAC4	GPX4
B3GNT3	CYP4F11
B3GNT6	CYP4F22
B4GALT5	GPX2
ST3GAL3	ALOXE3
B4GALNT3	ALOX12B
B4GALNT4	ALOX15B
CHST8	CYP4F2
CHST9	CYP4F8
OGT	CYP4F3
EOGT	CYP4A11
POFUT1	AWAT1
POFUT2	LTC4S
MFNG	ABCB1
LFNG	SLC22A2
RFNG	PCK1
B3GLCT	SLC22A3
POGLUT1	SLC22A1
GXYLT1	ADH1A
GXYLT2	GNMT
XXYLT1	SCLY
POMT1	HNMT
POMT2	RPS20
POMGNT1	SARS1
B3GAT1	RPL26L1
B3GAT2	RPL18
CHST10	KARS1
FUT9	RPL31
FUT4	RPS5
POMGNT2	RPL6
B3GALNT2	RPLP0
POMK	RPS18
FKTN	RPL3
FKRP	RPS16
RXYLT1	RPS19
B4GAT1	RPL18A
LARGE1	AIMP2
LARGE2	RPL28
CHIA	RPL19
CHIT1	RPL34
NAGK	SEPSECS
AMDHD2	RPS13
GNPDA1	RPS12
GNPDA2	RARS1
GNPNAT1	RPL24
PGM3	RPS15
GALK2	DARS1
UAP1	RPL22
UAP1L1	RPS25
GNE	RPL21
RENBP	RPL5
NANS	RPS10
NANP	EEF1E1
NPL	RPL23
CMAS	RPS4Y1
CYB5R1	RPL36
CYB5R3	RPL27
CYB5R2	EEFSEC
CYB5RL	LARS1
CYB5R4	RPS15A
UXS1	EPRS1
HYAL2	RPL35
HYAL1	RPS6
SPAM1	RPLP1
HYAL4	RPS24
HYAL3	RPL3L
IDS	RPS2
IDUA	RPS11
ARSB	RPL13A
HPSE	RPL11
HPSE2	RPS8
SGSH	RPS27A
HGSNAT	RPL32
NAGLU	RPS3A
GALNS	RPL37
GNS	RPL10
XYLT1	RPL7
XYLT2	RPL7A
B4GALT7	RPS3
B3GALT6	FAU
B3GAT3	RPL30
CSGALNACT1	RPL8
CSGALNACT2	RPL26
CHSY3	RPL29
CHSY1	RPL22L1
CHPF	RPL9
CHPF2	RPL39L
DSE	AIMP1
CHST11	RPS14
CHST12	RPL10L
CHST13	RPL36AL
CHST3	RPL27A
CHST7	MARS1
CHST15	RPL13
UST	RPSA
CHST14	RPS9
B3GNT2	RPS21
CHST6	RPS7
B4GALT4	QARS1
B3GNT7	RPL38
CHST1	RPL4
CHST2	RPL15
CHST4	RPLP2
EXTL2	RPS27
EXTL3	SEPHS2
EXTL1	PSTK
EXT1	RPS17
EXT2	RPL35A
NDST1	RPS27L
NDST2	RPS23
NDST3	SECISBP2
NDST4	RPL14
GLCE	IARS1
HS2ST1	RPS26
HS6ST1	RPL37A
HS6ST2	RPL12
HS6ST3	RPS4X
HS3ST1	RPL23A
HS3ST2	RPL10A
HS3ST3B1	RPL39
HS3ST3A1	RPS29
HS3ST5	UBA52
GK2	RPL41
GK	RPS28
GPAM	RPL36A
GPAT2	INMT
GPAT4	RPL17
GPAT3	RPS4Y2
AGPAT1	PAX6
AGPAT2	ISL1
AGPAT3	IGF1
AGPAT4	RAB27A
AGPAT5	EXOC5
LCLAT1	ERO1B
MBOAT1	EXOC1
MBOAT2	CGB3
PLPP1	CRHR2
PLPP3	CPE
PLPP2	EXOC2
LPIN1	SPCS1
LPIN3	EXOC8
LPIN2	SPCS2
PLPP5	INHBA
PLPP4	INHA
DGKZ	PCSK2
DGKD	SPCS3
DGKI	EXOC4
DGKA	FSHB
DGKE	GRP
DGKB	GATA4
DGKH	KLF4
DGKG	EXOC6
DGKQ	INHBE
DGKK	SEC11A
DGAT1	SLC30A5
DGAT2	PLA2G7
MOGAT3	CLTRN
PNPLA2	GPR119
PNPLA3	TCF7L2
PNLIP	SLC30A6
PNLIPRP1	KIF5A
PNLIPRP2	GHRL
PNLIPRP3	GIP
LIPC	SLC30A7
LIPF	INHBB
LIPG	UCN
LPL	SLC30A8
AGK	CDX2
MGLL	SEC11C
MOGAT1	CTNNB1
MOGAT2	KIF5C
PIK3C3	MYRIP
MTM1	KIF5B
MTMR1	LEP
MTMR2	INHBC
MTMR3	PCSK1
MTMR4	MBOAT4
MTMR8	EXOC3
MTMR6	EXOC7
MTMR7	FFAR4
MTMR14	CGB5
PI4KA	MYO5A
PI4KB	DPP4
PI4K2A	ERO1A
PI4K2B	CGB8
SACM1L	GNAT3
INPP5F	GH1
PIP5K1C	PSMB1
PIP5K1A	PSMC4
PIP5K1B	PSMA4
PIP5KL1	PSME4
OCRL	PSMC5
INPP5B	SMOX
INPP5E	PSME1
SYNJ1	PSMD5
SYNJ2	PSMD8
PIK3CA	PSMC6
PIK3CD	PSMA3
PIK3CB	PSMC1
PIK3CG	PSMB5
PTEN	PSMA6
INPP5D	PSME2
INPPL1	PSMA7
PIK3C2G	PSMD10
PIK3C2A	SMS
PIK3C2B	PSMD7
INPP4A	OAZ1
INPP4B	PSMA2
PIKFYVE	PSMD3
FIG4	PSMD11
PIP4K2C	PSMD9
PIP4K2A	PSMD14
PIP4K2B	ODC1
PLCB1	SRM
PLCB2	AGMAT
PLCB3	AMD1
PLCB4	PSMF1
PLCD1	PSMB2
PLCD3	SEM1
PLCD4	PSMA1
PLCE1	SAT1
PLCG1	PSME3
PLCG2	PSMB7
PLCZ1	PSMB6
PLCH1	AZIN2
PLCH2	PSMA5
IMPA2	OAZ3
IMPA1	PAOX
CDIPT	PSMA8
ISYNA1	AZIN1
INPP1	PSMD4
INPP5A	PSMB4
INPP5K	PSMC2
INPP5J	PSMD6
ITPKB	PSMC3
ITPKA	PSMD1
ITPKC	PSMD2
ITPK1	OAZ2
IPMK	NQO1
IPPK	PSMD13
PIGA	PSMD12
PIGC	PSMB8
PIGH	PSMB10
PIGP	PSMB11
PIGQ	PSMB9
PIGY	PSMB3
PIGL	NDUFAB1
PIGW	BCKDHB
GPLD1	DLD
PIGM	HAO1
PIGX	OGDH
PIGV	PDHX
PIGN	DAO
PIGB	DLST
PIGO	LIAS
PIGF	PDHA1
PIGG	GRHPR
GPAA1	DBT
PIGK	GCSH
PIGS	LIPT1
PIGT	AMT
PIGU	DLAT
PGAP1	ALDH4A1
MPPE1	PDHA2
PIGZ	PDHB
GPD1L	AGXT
GPD1	LIPT2
GPD2	PXMP2
GNPAT	GLDC
PLD1	DHTKD1
PLD2	DDO
PLD3	HOGA1
PLD4	BCKDHA
LCAT	PRODH2
PLA2G10	CROT
PLA2G2D	ALDH3A2
PLA2G2E	ACOX3
PLA2G3	CRAT
PLA2G2F	SLC25A17
PLA2G12A	MLYCD
PLA2G12B	PHYH
PLA2G1B	ACBD5
PLA2G5	EHHADH
PLA2G2A	PECR
PLA2G2C	HAO2
PLA2G4E	HACL1
PLA2G4A	NUDT7
JMJD7-PLA2G4B	ACOXL
PLA2G4B	ACOT4
PLA2G4C	ACBD4
PLA2G4D	ECI2
PLA2G4F	ACOT6
PLA2G6	NUDT19
PLB1	DECR2
PLAAT3	NFYA
LPCAT2	CREBBP
LPCAT1	ABCB4
LPCAT4	MED24
LPCAT3	NR1H3
LYPLA1	MED17
PLA2G15	THRAP3
LYPLA2	MED29
PNPLA6	ME1
PNPLA7	NFYC
GPCPD1	RORA
CHAT	SREBF1
ACHE	FDFT1
CHKA	SMARCD3
CHKB	MED15
PHOSPHO1	EP300
ETNK1	TRIB3
ETNK2	TBL1X
ETNPPL	MED25
PEMT	MED26
CDS1	SULT2A1
CDS2	NRF1
PLA1A	AHR
PTDSS1	MED13
PTDSS2	MED31
PISD	PPARGC1A
PGS1	APOA5
CRLS1	CCNC
TAFAZZIN	MED23
LPGAT1	FAM120B
MBOAT7	HMGCS1
AGPS	HMGCR
PEDS1	FHL2
PEDS1-UBE2V1	ACADM
ENPP6	MED28
ENPP2	NFYB
GDPD3	MED13L
GDPD1	G0S2
TMEM86B	NCOA3
UGT8	MED20
GAL3ST1	MED1
PAFAH1B1	NR1D1
PAFAH1B2	SIN3B
PAFAH1B3	SLC27A1
PLA2G7	HELZ2
PAFAH2	MED18
PTGS1	NR1H2
PTGS2	PPARG
PTGES	GPS2
PTGES2	CDK8
PTGES3	MED10
CBR1	ARNTL
CBR3	MED6
PRXL2B	HMGCS2
TBXAS1	GRHL1
PTGDS	CLOCK
PTGIS	MED4
ALOX5	TGS1
LTA4H	GLIPR1
CYP4F2	MED9
CYP4F3	NCOR1
LTC4S	CARM1
CYP2J2	RGL1
CYP2C19	ARNT
CYP4F8	TNFRSF21
ALOX12	TIAM2
ALOX12B	PLIN2
ALOX15B	MED22
CYP2B6	ANKRD1
CYP2C8	MED21
CYP2C9	CDK19
EPHX2	PPARGC1B
ALOX15	MED7
FADS2	MED19
SPTLC1	MED8
SPTLC2	MED27
SPTLC3	MED11
KDSR	MED30
CERS1	ABCA1
CERS2	PEX11A
CERS4	ANGPTL4
CERS3	SIN3A
CERS6	NPAS2
CERS5	HDAC3
ASAH1	ARNT2
ASAH2	ESRRA
ACER2	MED16
ACER1	CHD9
ACER3	TBL1XR1
DEGS1	MED14
DEGS2	MED12
SGMS1	SP1
SGMS2	PPARA
SMPD1	MTF1
SMPD2	NCOR2
SMPD3	NCOA6
SMPD4	SREBF2
ENPP7	RXRB
CERK	UGT1A9
SGPP1	PDCD6-AHRR
SGPP2	ST6GALNAC1
SPHK1	ST6GALNAC2
SPHK2	ST6GAL1
SGPL1	NANS
UGCG	ST8SIA5
B4GALT6	CMAS
GALC	ST8SIA1
ARSA	ST8SIA4
PSAP	ST3GAL5
PSAPL1	ST6GALNAC5
B3GNT5	SLC17A5
B3GALT1	NPL
B3GALT2	ST6GALNAC4
B3GALT5	ST8SIA2
FUT1	ST6GAL2
FUT2	ST8SIA6
FUT3	GNE
ST3GAL4	ST6GALNAC6
ABO	SLC35A1
FUT5	NANP
FUT6	ST8SIA3
FUT7	ST6GALNAC3
ST3GAL6	CASR
ST8SIA1	GRM6
A4GALT	TAS2R8
B3GALNT1	TAS2R10
B3GNT4	TAS2R7
GCNT2	TAS2R9
A3GALT2	GRM4
GBGT1	TAS2R3
NAGA	TAS2R4
B4GALNT1	TAS2R5
B3GALT4	TAS2R16
ST8SIA5	GABBR2
ST3GAL5	GRM1
SLC33A1	GRM2
ST6GALNAC5	GRM5
ST6GALNAC6	TAS2R1
ACYP2	TAS1R3
ACYP1	GPRC6A
ACOT12	TAS1R1
LDHD	TAS1R2
GLO1	GRM8
HAGH	TAS2R60
ME2	TAS2R42
ME3	GRM7
ME1	GRM3
	GABBR1
	TAS2R19
	TAS2R50
	TAS2R14
	TAS2R13
	TAS2R41
	TAS2R40
	TAS2R46
	TAS2R39
	TAS2R43
	TAS2R20
	TAS2R30
	TAS2R31
	TAS2R38
	TAS2R45
	ALDH3B1
	SPHK2
	PLPP1
	ACER3
	SPTLC1
	CERS4
	SPTLC2
	VAPA
	FA2H
	PRKD2
	CERT1
	PRKD3
	KDSR
	ORMDL2
	VAPB
	SGPP1
	ORMDL1
	ALDH3B2
	CSNK1G2
	CERS5
	PLPP2
	CERS2
	DEGS1
	CERS3
	SAMD8
	PLPP3
	SGPP2
	PPM1L
	SGMS2
	SPTSSA
	SGPL1
	ACER1
	DEGS2
	ORMDL3
	CERS6
	SPTLC3
	SPHK1
	ACER2
	PRKD1
	SPTSSB
	SGMS1
	CERS1
	CYP51A1
	ACSM3
	PNPLA4
	ABHD5
	MBTPS2
	AGPS
	MSMO1
	FAR2
	IDI1
	ACADVL
	HACD3
	ACAT1
	LIPE
	AACS
	OXCT1
	ACOT7
	SCD
	TECR
	SLC25A1
	CYP2D6
	MCAT
	PNPLA5
	SEC23A
	ACSBG1
	DECR1
	SQLE
	PLIN3
	MOGAT3
	KPNB1
	DHRS7B
	SC5D
	MVK
	ACSS3
	ACAD10
	ACOT13
	HSD17B8
	SEC24A
	SCAP
	ACADL
	DHCR24
	MECR
	HMGCL
	ELOVL4
	ACOT2
	ACAT2
	FABP3
	ACADS
	ACOT9
	MOGAT1
	MCEE
	INSIG2
	ECHS1
	ACSBG2
	CYP2E1
	PPT1
	HSD17B7
	RAN
	MORC2
	HILPDA
	HADH
	SEC24B
	FITM1
	MBTPS1
	SLC27A3
	LBR
	SCD5
	FABP2
	CBR4
	HMGCLL1
	EBP
	NSDHL
	IDI2
	TM7SF2
	SEC24D
	OLAH
	SAR1B
	GGPS1
	DBI
	THEM4
	LSS
	FDPS
	CYP3A4
	BDH1
	ACOT11
	PMVK
	BDH2
	ELOVL7
	ACSL6
	FABP7
	FABP5
	HACD1
	MOGAT2
	PLIN1
	ACSF2
	ACAA2
	MVD
	ECI1
	PPT2
	GSTM4
	FABP4
	HSD17B13
	ELOVL6
	ACOT12
	PPP1CA
	DHCR7
	ACSM6
	ARV1
	CIDEA
	ACBD7
	ACSF3
	SEC24C
	ACOT1
	PPP1CC
	INSIG1
	CIDEC
	AGMO
	HACD4
	THEM5
	GK2
	ACSL5
	FITM2
	FABP12
	FAR1
	OXCT2
	GK
	FABP9
	TECRL
	PLPP6
	HACD2
	PPP1CB
	GK3P
	ACBD6
	ACAD11
	HTD2
	GCLC
	CYP26B1
	FMO3
	GCLM
	GSS
	SLC35D1
	TPMT
	OPLAH
	MC2R
	CYP26C1
	MAOA
	UGT1A1
	ACY1
	RRAGD
	TP63
	TIGAR
	TNRC6C
	SESN1
	RRAGB
	TNRC6A
	AGO1
	TNRC6B
	TSC2
	GPI
	AKT2
	RHEB
	YWHAE
	LAMTOR3
	PRKAB1
	COX6A1
	GLS
	PRKAG3
	COX7A2L
	LAMTOR2
	RRAGC
	AKT3
	PRDX1
	AGO2
	AGO3
	COX6B1
	PRDX5
	COX7C
	YWHAH
	SESN2
	COX4I1
	COX7B
	PRKAA1
	SCO1
	COX16
	LAMTOR5
	YWHAQ
	AGO4
	GLS2
	COX5B
	TACO1
	LRPPRC
	TP53
	RPTOR
	SURF1
	SESN3
	LAMTOR1
	MOV10
	RRAGA
	G6PD
	COX18
	COX6C
	YWHAZ
	TSC1
	COX11
	YWHAB
	PRDX2
	MLST8
	DDIT4
	YWHAG
	CYCS
	SFN
	COX8A
	SLC38A9
	COX14
	COX5A
	PRKAG1
	LAMTOR4
	NDUFA4
	MT-CO2
	MTOR
	MT-CO1
	MT-CO3
	COX20
	SCO2
	ALDOB
	KHK
	SORD
	TKFC
	ALDH1A1
	GLYCTK
	GYG2
	SI
	GYS1
	GYS2
	EPM2A
	GBE1
	LCT
	PPP1R3C
	G6PC
	G6PC3
	UBC
	RPIA
	GYG1
	DCXR
	UBB
	GAA
	NHLRC1
	SLC37A4
	DPM1
	THSD7A
	POMT2
	ALG1
	ADAMTS6
	NOTCH3
	PGM1
	SEMA5B
	POMGNT1
	ALG9
	ADAMTS2
	ALG6
	CSF2RB
	ALG13
	LFNG
	C1GALT1
	GALK1
	SEMA5A
	MOGS
	GALNT3
	GALE
	DHDDS
	MUC5B
	GALNT12
	ALG2
	SFTPA1
	CFP
	MPDU1
	POMT1
	LARGE1
	SFTPD
	NOTCH2
	ADAMTS8
	THSD1
	ADAMTS7
	DPM2
	THBS1
	ADAMTS14
	ADAMTS17
	PMM2
	ADAMTS18
	ADAMTS10
	ADAMTSL4
	THSD7B
	MUC4
	ADAMTS16
	ADAMTS19
	NOTCH1
	ADAMTS12
	NUS1
	ADAMTS1
	ADAMTS5
	ADAMTS3
	ADAMTSL3
	SLC34A2
	ADAMTS4
	ALG8
	SPON2
	ADAMTS13
	ADAMTS9
	RFT1
	SBSPON
	ADAMTS15
	ABCA3
	MGAT2
	SFTPC
	SFTPB
	MUC15
	MUC17
	MUC3A
	C1GALT1C1
	MUC7
	PAH
	DPAGT1
	ALG14
	MUCL1
	ADAMTS20
	DAG1
	MUC13
	DOLK
	MUC20
	MAN1B1
	ADAMTSL1
	MPI
	DPM3
	MUC16
	ALG12
	MUC6
	SFTPA2
	MUC1
	ADAMTSL5
	THBS2
	B3GLCT
	THSD4
	SSPOP
	ADAMTSL2
	CSF2RA
	GFPT1
	NOTCH4
	MUC21
	MUC12
	GALT
	ALG3
	MUC5AC
	SFTA3
	ALG11
	SPON1
	ADGRF5
	LMCD1
	ADA2
	CTSH
	ZDHHC2
	TTF1
	ADORA2A
	SLC34A1
	NAPSA
	CCDC59
	CKAP4
	GATA6
	ADORA2B
	P2RY2
	DMBT1
	PGA4
	PGA3
	PGA5
	PDK4
	PDK2
	MPC1
	HAGH
	PDK3
	PDPR
	SLC16A8
	GSTZ1
	LDHB
	GLO1
	LDHA
	SLC16A3
	MPC2
	PDK1
	SLC16A1
	PDP1
	LDHC
	LDHAL6A
	LDHAL6B
	BSG
	PDP2
	VDAC1
	SLC25A13
	MDH1
	NUP160
	TPR
	NDC1
	PFKP
	PKM
	NUP133
	ENO1
	NUP37
	GCKR
	SEH1L
	NUP50
	AAAS
	NUP188
	PCK2
	RAE1
	PGK1
	NUP93
	GAPDHS
	GCK
	ENO3
	SLC25A11
	NUP88
	ALDOC
	NUP98
	NUP107
	GAPDH
	TPI1
	ENO2
	GNPDA1
	NUP155
	PFKFB4
	SLC25A12
	NUP43
	PFKFB2
	NUP153
	NUP85
	NUP214
	FBP2
	NUP210
	SLC37A2
	NUP42
	NUP54
	NUP58
	PFKL
	MDH2
	ALDOA
	G6PC2
	PFKM
	RANBP2
	NUP205
	HK1
	SEC13
	ADPGK
	HK2
	SLC37A1
	HK3
	NUP35
	GNPDA2
	PGAM2
	FBP1
	PGM2L1
	PFKFB3
	PGK2
	PGAM1
	BPGM
	PGP
	POM121
	NUP62
	POM121C
	SLC6A7
	CKM
	SLC6A12
	GAMT
	SLC6A8
	CKMT2
	SLC6A11
	CKB
	GATM
	CKMT1A
	CKMT1B
	AASS
	CHDH
	CPS1
	OTC
	ALDH18A1
	BCAT1
	OAT
[truncated: 681 more rows]

## Sheet: Table S7
Table S7 Implementation of machine learning algorithms combination and hyperparameter optimization
Algorithm	Package	Tune parameter function
random survival forest (RSF)	randomForestSRC	tune.rfsrc
elastic network (Enet), least absolute shrinkage and selection operator (Lasso), Ridge	glmnet	cv.glmnet
stepwise Cox	survival	AIC (auto)
CoxBoost	CoxBoost	optimCoxBoostPenalty,cv.CoxBoost
partial least squares regression for Cox (plsRcox)	plsRcox	cv.plsRcox
supervised principal components (SuperPC)	superpc	superpc.cv
generalized boosted regression modeling (GBM)	GBM	cv.gbm
survival support vector machine(survival-SVM )	survivalSVM	——

## Sheet: Table S8
Table S8 Drug sensitivity cell assay reagents information
Drug/Reagent kit	Source	Product number
XAV-939	MCE	HY-15147
MK-1775	MCE	HY-10993
BMS-754807	MCE	HY-10200
5-Fluorouracil	MCE	HY-90006
Oxaliplatin	MCE	HY-17371
CCK-8	DojinDo	CK04
paraformaldehyde	Biosharp	BL539A
crystal violet	Servicebio	G1014
